# Supplementary material for: Ferret brain possesses young interneuron collections equivalent to human postnatal migratory streams
Source: J Comp Neurol. 2019 May 15;527(17):2843–59. doi: 10.1002/cne.24711 (PMC6773523; doi:10.1002/cne.24711)
Supplement: Supplementary file 1 — Supplemental Movies 1,2,3. SCGN+ cells appear to transition smoothly from white matter collections into cortex. Ferret P20 brain was cut into 2 mm thick coronal sections, cleared using iDISCO protocol, stained with SCGN, and imaged on light sheet microscope. Region in Movie 1 corresponds to Figure 7i. Region in Movie 2 corresponds to Figure 7j. Region in Movie 3 corresponds to Figure 7k. [file CNE-527-2843-s001.zip]

Archive with 3 entries (3 files):
- CNE_24711_Ferret Coronal P20 SCGN 1.avi
- CNE_24711_Ferret Coronal P20 SCGN 2.avi
- CNE_24711_Ferret Coronal P20 SCGN 3.avi
